# Supplementary material for: The Mediating Role of Alcohol Use Between Adverse Childhood Experiences and Delinquency Among Youth in the Legal System
Source: Int J Environ Res Public Health. 2026 Jan 9;23(1):95. doi: 10.3390/ijerph23010095 (PMC12840722; doi:10.3390/ijerph23010095)
Supplement: Supplementary file 1 [file ijerph-23-00095-s001.zip]

Archive with 1 entries (1 files):
- ijerph-3991485-supplementary.pdf
